# Supplementary material for: Causal Effects of Specific Gut Microbiota on Chronic Kidney Diseases and Renal Function—A Two-Sample Mendelian Randomization Study
Source: Nutrients. 2023 Jan 11;15(2):360. doi: 10.3390/nu15020360 (PMC9863044; doi:10.3390/nu15020360)
Supplement: Supplementary file 1 [file nutrients-15-00360-s001.zip]

Archive with 2 entries (2 files):
- Supplement file.pdf
- The selection SNPs.zip
